# Supplementary material for: Field validation of listings of food stores and commercial physical activity establishments from secondary data
Source: Int J Behav Nutr Phys Act. 2008 Nov 10;5:58. doi: 10.1186/1479-5868-5-58 (PMC2615441; doi:10.1186/1479-5868-5-58)
Supplement: Additional file 1 — Table 1 – characteristics of Montreal census tracts selected (2001 census data). [file 1479-5868-5-58-S1.xls]

## Sheet: Sheet1
	Table 1- Characteristics of Montreal Census Tracts Selected (2001 Census Data )
	Language	Socio-Economic level	Socio Economic Index (SEI)	Percentage of population with French as official language spoken	Percentage of population with English as official language spoken	Household median income	Percentage of immigrants	Percentage with bachelor degree	Average household size
	French	Low	-0.8	94.3	3.2	34 341	11.6	8.1	2
			-0.8	88.2	8	41 053	14.8	10.5	2
		Medium	-0.1	90	3.9	50 028	19.5	23.5	1.8
			-0.1	90.7	7.7	41 601	13.2	21.8	1.7
		High	1	99	0	49 149	9.8	50.6	2.1
			1.3	92.9	6.5	59 466	12.1	45	1.8
	English	Low	-1.5	38.8	42.1	28 370	63.9	23.3	2.2
			-1.1	39	39.5	31 946	58.5	18	2.7
		Medium	-0.1	29.7	56.4	34 479	47.6	42.5	1.5
			0.1	41.7	45.1	43 075	43.5	40.8	1.9
		High	0.9	42.2	41.2	54 987	28.9	46.6	2.4
			1.6	18.5	77.2	100 304	28.7	57	2.1
