# Supplementary material for: Field validation of listings of food stores and commercial physical activity establishments from secondary data
Source: Int J Behav Nutr Phys Act. 2008 Nov 10;5:58. doi: 10.1186/1479-5868-5-58 (PMC2615441; doi:10.1186/1479-5868-5-58)
Supplement: Additional file 2 — Table 2 – validity statistics for establishments identified using secondary data sources (ground truth observations, Montreal, Canada, 2005). [file 1479-5868-5-58-S2.xls]

## Sheet: Sheet1
	Table 2- Validity Statistics for Establishments Identifies Using Secondary Data Sources (Ground Truth Observations, Montreal, Canada, 2005)a
	Grouping		Commercial list							Internet-based list
			N	Percentage agreement		Sensitivity		Positive predictive value		N	Percentage agreement		Sensitivity		Positive predictive value
				Est.	95% CI	Est.	95% CI	Est.	95% CI		Est.	95% CI	Est.	95% CI	Est.	95% CI
	Overall		205	0.73 b	0.67 , 0.79	0.81 b	0.75 , 0.87	0.88	0.82 , 0.92	192	0.60 b	0.53 , 0.67	0.63 b	0.55 , 0.69	0.93	0.88 , 0.97
	Census tract characteristics
		Low SES	40	0.77	0.63 , 0.88	0.82	0.67 , 0.92	0.94	0.81 , 0.99	38	0.58	0.42 , 0.73	0.58	0.42 , 0.73	1	0.87 , 1.00
		Medium SES	74	0.68	0.56 , 0.77	0.81	0.69 , 0.89	0.81	0.69 , 0.89	66	0.59	0.47 , 0.70	0.63	0.50 , 0.74	0.91	0.79 , 0.97
		High SES	91	0.76	0.66 , 0.84	0.82	0.73 , 0.89	0.91	0.83 , 0.96	88	0.61	0.51 , 0.71	0.64	0.54 , 0.74	0.93	0.84 , 0.98
		English	143	0.73	0.66 , 0.80	0.83	0.76 , 0.89	0.86	0.79 , 0.91	131	0.57	0.49 , 0.65	0.59	0.51 , 0.68	0.94	0.87 – 0.98
		French	62	0.73	0.61 , 0.83	0.78	0.65 , 0.87	0.92	0.81 , 0.97	61	0.66	0.53 , 0.77	0.69	0.56 , 0.80	0.93	0.82 , 0.98
	Category of establishment
		Food stores	181	0.77 c	0.71 , 0.83	0.84 c	0.78 , 0.89	0.90 c	0.85 , 0.94	168	0.65 c	0.57 , 0.72	0.66 c	0.58 , 0.73	0.98 c	0.94 – 1.00
		Physical activity-related	24	0.42 c	0.23 , 0.62	0.56 c	0.33 , 0.77	0.63 c	0.38 , 0.83	24	0.25 c	0.11 , 0.45	0.33 c	0.15 , 0.57	0.50 c	0.23 , 0.77
	CI: Confidence Interval; N= Number of establishments; Est. = Validity Statistic Estimate
	a Indicators were computed without considering that establishments were nested within census tracts. However, estimates computed considering this nested structure using a random effects model [1] did not differ from those reported.
	b Significant (alpha = .05) difference between data sources
	c Significant (alpha = .05) difference between categories of establishment within data source
	1. van Houwelingen HC, Arends LR, Stijnen T: Advanced methods in meta-analysis: Multivariate approach and metaregression. Stat Med 2002, 21:589–624.
